# Supplementary material for: Loss-of-Function Mutations of BCOR Are an Independent Marker of Adverse Outcomes in Intensively Treated Patients with Acute Myeloid Leukemia
Source: Cancers (Basel). 2021 Apr 26;13(9):2095. doi: 10.3390/cancers13092095 (PMC8123716; doi:10.3390/cancers13092095)
Supplement: Supplementary file 1 [file cancers-13-02095-s001.zip]

Archive with 1 entries (1 files):
- cancers-1169002-supplementary.pdf
